# Supplementary material for: Preventive and Therapeutic Effects of Lactiplantibacillus plantarum HD02 and MD159 through Mast Cell Degranulation Inhibition in Mouse Models of Atopic Dermatitis
Source: Nutrients. 2024 Sep 6;16(17):3021. doi: 10.3390/nu16173021 (PMC11396792; doi:10.3390/nu16173021)
Supplement: Supplementary file 1 [file nutrients-16-03021-s001.zip]

Archive with 1 entries (1 files):
- nutrients-3133593-supplementary.pdf
